# Supplementary material for: Social hierarchy modulates responses of fish exposed to contaminants of emerging concern
Source: PLoS One. 2017 Oct 19;12(10):e0186807. doi: 10.1371/journal.pone.0186807 (PMC5648243; doi:10.1371/journal.pone.0186807)
Supplement: S1 Table — All data used in the current manuscript. (XLSX) [file pone.0186807.s002.xlsx]

## Sheet: Control
Fish #	IStudy	Study name	Weight (g)	Length (mm)	Testis weight (g)	Liver weight (g)	GSI	HIS	BCF	D Pad (0-3)	Tub (0-3)	Banding (0-3)	SSC (0-9)	VTG μg/mL	log VTG
EtOH 11	1	Shapell	3.44	65	0.0977	0.0976	2.84	2.839	1.252	1	3	1	5	365	2.5623
EtOH 12	1		5.74	73	0.1127	0.1563	1.964	2.724	1.475	2	3	3	8	80	1.9031
EtOH 13	1		3.16	64	0.065	0.1148	2.058	3.634	1.205	1	2	1	4	46.4	1.6665
EtOH 14	1		2.93	62	0.0372	0.1047	1.271	3.575	1.229	1	3	1	5	12100	4.0828
EtOH 15	1		2.78	60	0.0381	0.0788	1.373	2.839	1.285	1	1	3	5	55	1.7404
EtOH 16	1		2.85	70	0.0164	0.0511	0.575	1.795	0.83	1	0	0	1	40	1.6021
EtOH 17	1		3.08	66	0.0291	0.0788	0.945	2.561	1.07	0	1	0	1	85	1.9294
EtOH 18	1		3.23	65	0.0376	0.0773	1.167	2.397	1.175	1	0	0	1	88.6	1.9474
EtOH 19	1		2.69	50	0.0453	0.0971	1.682	3.609	2.153	1	2	1	4	68.2	1.8338
EtOH 20	1		2.84	65	0.0716	0.0662	2.525	2.335	1.032	1	2	1	4	56.8	1.7543
EtOH 163	1		2.57	60	0.0219	0.0922	0.852	3.588	1.19	3	3	1	7	39.6	1.5977
EtOH 164	1		3.96	65	0.056	0.105	1.414	2.652	1.442	3	3	3	9	73.8	1.8681
EtOH 165	1		3.31	62	0.0294	0.0656	0.888	1.982	1.389	3	3	3	9	290	2.4624
EtOH 166	1		4.88	69	0.1058	0.1621	2.168	3.322	1.485	2	3	2	7	28.1	1.4487
EtOH 167	1		5.47	71	0.0787	0.1941	1.439	3.548	1.528	3	3	3	9	381	2.5809
EtOH 168	1		3.07	58	0.0377	0.0999	1.228	3.254	1.573	2	2	1	5	1724	3.2365
EtOH 169	1		3.08	67	0.0106	0.078	0.344	2.532	1.024	1	2	3	6	12.3	1.0899
212	2	Dammann	2.96	58	0.0244	0.0297	0.8243	1.0033	1.517	3	1	2	6	334.3	2.5241
213	2		3	57	0.0305	0.0539	1.0166	1.7966	1.6199	2	1	1	4	586.9	2.7686
214	2		4.14	47	0.0409	0.0507	0.9879	1.2246	3.9875	2	3	2	7	162.9	2.2118
215	2		3.36	62	0.0843	0.1378	2.5089	4.1011	1.4098	1	3	2	6	293.5	2.4676
216	2		2.52	55	0.0164	0.0301	0.6507	1.1944	1.5146	1	3	2	6	698.8	2.8443
217	2		1.8	55	0.0121	0.0232	0.6722	1.2888	1.0818	1	1	2	4	1008	3.0035
218	2		3.71	65	0.0518	0.0426	1.3962	1.1482	1.3509	2	2	2	6	378.8	2.5784
219	2		3.33	53	0.0632	0.0736	1.8979	2.2102	2.2367	1	2	1	4	156.9	2.1957
220	2		4.05	65	0.0306	0.0796	0.7555	1.9654	1.4747	2	3	2	7	473.2	2.675
343	2		3.82	63	0.0365	0.0356	0.9555	0.9319	1.5277	3	3	3	9	673.2	2.8281
	2													778.9	2.8915
	2													732.7	2.8649
	2													802.4	2.9044
	2													449.4	2.6526
	2													202.3	2.306
135	3	Pharma adult	3.056	66	0.0289	0.014	0.95	0.46	1.06	2	1	3.46		288	2.4594
136	3		3.73	67	0.0293	0.0291	0.79	0.78	1.24	3	2	5.78		183	2.2625
137	3		3.559	72	0.0284	0.0315	0.8	0.89	0.95	2	2	4.89		111	2.0453
138	3		2.428	62	0.0549	0.0761	2.26	3.13	1.02	0	0	3.13		294	2.4683
139	3		2.122	62	0.0058	0.0085	0.27	0.4	0.89	0	2	2.4		377	2.5763
140	3		3.752	68	0.018	0.0316	0.48	0.84	1.19	2	1	3.84		233	2.3674
141	3		2.387	60	0.0102	0.0198	0.43	0.83	1.11	1	1	2.83		321	2.5065
142	3		3.512	64	0.025	0.0491	0.71	1.4	1.34	2	2	5.4		456	2.659
143	3		3.132	60	0.0268	0.033	0.86	1.05	1.45	2	1	4.05		411	2.6138
51	2	Dammann	2.915	60	0.0434	0.0557	1.4888	1.9108	1.3495	1	2	1	4	738.1	2.8681
52	2		3.121	58	0.0294	0.0579	0.942	1.8551	1.5995	2	3	2	7	962.4	2.9834
53	2		1.978	52	0.0195	0.0399	0.9858	2.0171	1.4067	2	1	2	5	772.8	2.888
54	2		2.164	55	0.0228	0.0508	1.0536	2.3475	1.3006	2	3	3	8	738	2.868
55	2		2.7	58	0.0314	0.038	1.1629	1.4074	1.3838	2	3	2	7	1413.1	3.1502
56	2		3.177	65	0.0293	0.0323	0.9222	1.0166	1.1568	2	3	3	8	3114.2	3.4933
57	2		3.285	64	0.0469	0.0447	1.4277	1.3607	1.2531	2	3	2	7	372.1	2.5706
58	2		2.238	55	0.0196	0.0417	0.8757	1.8632	1.3451	2	2	2	6	236.9	2.3745
59	2		3.352	58	0.0232	0.0541	0.6921	1.6139	1.7179	3	2	2	7	337.1	2.5277
60	2		1.625	53	0.0181	0.0144	1.1138	0.8861	1.0915	1	3	3	7	1174.8	3.0699
	4	Rearick	2.032	55	0.0187	0.0197	0.9203	0.9695	1.2213				4	4800	3.6812
	4		3.412	66	0.019	0.0452	0.5569	1.3247	1.1868				8	3481	3.5417
	4		2.677	60	0.0262	0.0347	0.9787	1.2962	1.2394				4	1200.1	3.0792
	4		4.448	73	0.0223	0.0423	0.5013	0.951	1.1434				7	871.3	2.9402
	4		2.686	60	0.0149	0.023	0.5547	0.8563	1.2435				5	334.7	2.5246
	4		2.157	60	0.0073	0.0229	0.3384	1.0617	0.9986				7	419.7	2.623
	4		1.83	51	0.0056	0.0181	0.306	0.9891	1.3796				5	702.4	2.8466
	4		1.658	53	0.0117	0.0113	0.7057	0.6815	1.1137				6	1832	3.2629
	4		2.311	57	0.03	0.0328	1.2981	1.4193	1.2479				7	1973.3	3.2952
	4		1.505	53	0.0102	0.0168	0.6777	1.1163	1.0109				4	3106.7	3.4923
	4		1.312	50	0.0048	0.0186	0.3659	1.4177	1.0496					556.1	2.7451
	4		1.592	50	0.0073	0.0196	0.4585	1.2312	1.2736						0
	4		1.312	50	0.0129	0.0148	0.9832	1.128	1.0496						0
EtOH21	5	Schultz '12	3.7	64	0.0333	0.0874	0.9	2.36	1.41	2	3	2	7	120.9	2.08
EtOH22	5		2.38	62	0.0116	0.0356	0.49	1.5	1	1	1	1	3	2.4	0.37
EtOH23	5		1.94	55	0.0172	0.035	0.89	1.8	1.17	1	1	1	3
EtOH24	5		2.38	62	0.0064	0.0305	0.27	1.28	1	2	1	1	4	2.4	0.37
EtOH25	5		2.62	61	0.0279	0.0663	1.06	2.53	1.15	2	2	1	5	2.4	0.37
EtOH26	5		2.28	56	0.0171	0.0524	0.75	2.3	1.3	2	2	1	5	2.4	0.37
EtOH27	5		3.65	65	0.0387	0.0829	1.06	2.27	1.33	2	1	2	5	2.4	0.37
EtOH28	5		3.53	67	0.0263	0.0587	0.75	1.66	1.17	2	2	3	7	2.4	0.37
EtOH29	5		1.52	54	0.0126	0.0304	0.83	2	0.97	FEMALE				3615.4	3.56
EtOH30	5		1.67	55	0.0874	0.0286	5.23	1.71	1	FEMALE				1333.3	3.12
EtOH31	5		2.83	60	0.0613	0.0994	2.17	3.51	1.31	2	2	2	6	14.4	1.16
EtOH32	5		2.68	60	0.0302	0.0647	1.13	2.41	1.24	2	3	2	7	2.4	0.37
EtOH33	5		1.89	52	0.2491	0.0645	13.18	3.41	1.34	FEMALE
EtOH34	5		1.32	52	0.0273	0.0461	2.07	3.49	0.94	FEMALE				574.2	2.76
EtOH35	5		1.92	52	0.3944	0.0643	20.54	3.35	1.37	FEMALE
EtOH36	5		3.43	59	0.7569	0.0407	22.07	1.19	1.67	FEMALE				6000	3.78
EtOH37	5		1.73	52	0.2075	0.0631	11.99	3.65	1.23	FEMALE
EtOH38	5		1.1	47	0.058	0.022	5.27	2	1.06	FEMALE				6000	3.78
EtOH39	5		0.81	41	0.0439	0.0115	5.42	1.42	1.18	FEMALE
EtOH40	5		1	56	0.0637	0.0094	6.37	0.94	0.57	FEMALE				1857.8	3.27
EtOH181	5		2.59	65	0.0442	0.0271	1.71	1.05	0.94	2	3	3	8	2.4	0.37
EtOH182	5		2.88	65	0.023	0.0431	0.8	1.5	1.05	1	3	2	6	2.4	0.37
EtOH183	5		1.52	50	0.0082	0.012	0.54	0.79	1.22	1	1	2	4
EtOH184	5		3.87	68	0.0075	0.0884	0.19	2.28	1.23	3	3	3	9	2.4	0.37
8	6	Schultz '11	3.46	63	0.0533	0.0788	1.54	2.28	1.38	2	2	2	6	22.9	1.36
9	6		4.13	68	0.0749	0.0788	1.81	1.91	1.31	1	3	1	5	35.8	1.55
10	6		3.02	64	0.0276	0.0308	0.91	1.02	1.15	1	1	2	4	35.1	1.55
11	6		3.36	60	0.0322	0.058	0.96	1.73	1.56	3	2	3	8	22.2	1.35
12	6		4.33	70	0.0437	0.095	1.01	2.19	1.26	1	0	2	3	48.8	1.69
13	6		3.85	62	0.0415	0.0667	1.08	1.73	1.62	3	3	2	8	19.3	1.29
14	6		4.94	71	0.0071	0.0866	0.14	1.75	1.38	2	3	2	7	6.7	0.82
15	6		2.87	60	0.0458	0.0545	1.6	1.9	1.33	3	2	3	8	2	0.3
16	6		2.86	62	0.0171	0.0699	0.6	2.44	1.2	2	1	2	5	2	0.3
17	6		3.8	69	0.0193	0.0833	0.51	2.19	1.16	0	0	1	1	2	0.3
18	6		3.18	63	0.0271	0.041	0.85	1.29	1.27	2	3	2	7	26.3	1.42
19	6		3.97	66	0.0352	0.0588	0.89	1.48	1.38	2	2	1	5	2	0.3
20	6		3.56	61	0.0361	0.041	1.01	1.15	1.57	3	3	3	9	2	0.3
11	9	Pharma '09	4.71	68	0.0714	0.0835	1.52	1.77	1.5	3	3	3	9	20	1.3
12	9		4.01	64	0.0456	0.0775	1.14	1.93	1.53	3	2	3	8	2	0.3
13	9		3.62	64	0.0488	0.068	1.35	1.88	1.38	3	3	2	8	2	0.3
14	9		5.33	72	0.0785	0.0799	1.47	1.5	1.43	1	1	1	3	2	0.3
15	9		4.59	64	0.0291	0.0622	0.63	1.36	1.75	2	2	2	6	2	0.3
16	9		2.39	58	0.0224	0.0233	0.94	0.97	1.22	2	2	1	5	2	0.3
17	9		3.98	66	0.0641	0.049	1.61	1.23	1.38	2	3	2	7	11.1	1.04
18	9		3.25	64	0.0231	0.0735	0.71	2.26	1.24	2	3	3	8	2	0.3
19	9		4.5	69	0.0658	0.0851	1.46	1.89	1.37	2	3	2	7	2	0.3
20	9		3.22	60	0.0534	0.0733	1.66	2.28	1.49	3	3	2	8	2	0.3
81	9		4.67	68	0.0552	0.1613	1.18	3.45	1.49	2	3	2	7	2	0.3
82	9		3.8	64	0.0448	0.049	1.18	1.29	1.45	3	3	3	9	7.3	0.86
83	9		4.82	66	0.0771	0.0944	1.6	1.96	1.68	3	3	3	9	2	0.3
84	9		3.95	63	0.044	0.1128	1.11	2.86	1.58	2	3	3	8	2	0.3
85	9		4.47	67	0.0479	0.1202	1.07	2.69	1.49	2	3	1	6	2	0.3
86	9		4.01	66	0.0536	0.1143	1.34	2.85	1.39	2	3	2	7	15.1	1.18
87	9		4.22	68	0.077	0.115	1.82	2.73	1.34	2	1	2	5	2	0.3
88	9		3.94	62	0.0353	0.0903	0.9	2.29	1.65	1	2	2	5	2	0.3
89	9		4.95	69	0.0909	0.1429	1.84	2.89	1.51	3	3	3	9	2	0.3
90	9		4.82	69	0.1192	0.1264	2.47	2.62	1.47	3	3	2	8	128.4	2.11
11	12	Pharma 4 '08	2.38	60	0.0133	0.0131	0.557	0.55	1.102	1	1	1	3	2	0.3
12	12		3.58	66	0.0569	0.0748	1.589	2.089	1.245	2	1	2	5	2	0.3
13	12		2.86	64	0.0303	0.0248	1.059	0.867	1.091	1	1	2	4	2	0.3
14	12		4.16	67	0.0348	0.0731	0.837	1.757	1.383	1	1	2	4	13	1.11
15	12		2.23	59	0.0146	0.0182	0.655	0.816	1.086	1	1	2	4	13.6	1.13
16	12		2.86	61	0.0727	0.0404	2.542	1.413	1.26	1	1	2	4	29	1.46
17	12		2.11	58	0.0414	0.0339	1.962	1.607	1.081	1	2	3	6	2	0.3
18	12		3.37	64	0.0642	0.0303	1.905	0.899	1.286	1	2	2	5	2	0.3
19	12		2.87	65	0.0432	0.0483	1.505	1.683	1.045	1	2	2	5	7.3	0.86
20	12		4.19	69	0.0307	0.0429	0.733	1.024	1.275	3	1	1	5	9.3	0.97
51	12		2.36	61	0.0232	0.0165	0.983	0.699	1.04	1	0	1	2	17.5	1.24
52	12		3.42	66	0.0359	0.0559	1.05	1.635	1.19	2	1	1	4	2	0.3
53	12		2.2	57	0.0156	0.0299	0.709	1.359	1.188	1	1	1	3	5.2	0.72
54	12		2.3	55	0.0219	0.0506	0.952	2.2	1.382	2	2	1	5	42.9	1.63
55	12		2.46	60	0.0151	0.0294	0.614	1.195	1.139	1	0	1	2	13.2	1.13
56	12		2.1	56	0.025	0.0444	1.19	2.114	1.196	1	2	1	4	44	1.64
57	12		4.45	70	0.0629	0.0798	1.413	1.793	1.297	2	3	2	7	42.4	1.63
58	12		2.76	61	0.0359	0.0413	1.301	1.496	1.216	2	2	1	5	5.4	0.73
59	12		2.32	60	0.0096	0.0155	0.414	0.668	1.074	2	1	1	4	41.1	1.61
60	12		2.37	62	0.0315	0.0345	1.329	1.456	0.994	2	1	2	5	2	0.3
762	8	Feifarek	3.34	65	0.0162	0.0155	0.485	0.464	1.2162	3	3	2	8	0.7	-0.1308
763	8		2.25	59	0.0318	0.0188	1.4133	0.8355	1.0955	1	1	1	3	2.2	0.3483
764	8		2.57	62	0.0704	0.0573	2.7393	2.2295	1.0783	1	1	1	3	2.2	0.3424
765	8		2.49	63	0.0225	0.0079	0.9036	0.3172	0.9958	1	1	1	3		#NUM!
766	8		3.35	59	0.0597	0.0386	1.782	1.1522	1.6311	2	2	1	5	2.3	0.3598
767	8		2.93	65	0.0771	0.0552	2.6314	1.8839	1.0669	1	2	1	4	0.9	-0.0506
768	8		2.41	61	0.0188	0.0089	0.78	0.3692	1.0617	2	2	1	5	1	0.017
769	8		2.64	58	0.1173	0.0958	4.4431	3.6287	1.353	3	3	2	8	1.1	0.0414
770	8		1.52	55	0.0107	0.0066	0.7039	0.4342	0.9136	1	1	1	3		#NUM!
771	8		2.63	60	0.0587	0.0317	2.2319	1.2053	1.2175	1	2	1	4	0.8	-0.1192
772	8		1.54	53	0.0084	0.0058	0.5454	0.3766	1.0344	1	1	1	3	1.8	0.243
773	8		3.54	66	0.085	0.0408	2.4011	1.1525	1.2313	3	3	1	7	1.1	0.0569
774	8		3.47	66	0.0186	0.032	0.536	0.9221	1.2069	3	3	2	8	0.9	-0.0315
775	8		2.27	62	0.0182	0.0088	0.8017	0.3876	0.9524	1	1	1	3	0.6	-0.2218
776	8		1.59	52	0.0295	0.0133	1.8553	0.8364	1.1308	1	1	1	3	0.8	-0.1192
777	8		2.58	58	0.0882	0.064	3.4186	2.4806	1.3223	3	2	2	7	2	0.301
778	8		2.67	61	0.0345	0.0381	1.2921	1.4269	1.1763	2	2	1	5	0.8	-0.1079
779	8		4.36	70	0.1165	0.0637	2.672	1.461	1.2711	3	3	3	9	2.2	0.3464
861	8		2.44	60	0.023	0.0317	0.9426	1.2991	1.1296	2	2	2	6	0.4	-0.3665
862	8		3.54	66	0.0581	0.0279	1.6412	0.7881	1.2313	2	2	1	5	1.3	0.1271
863	8		2.22	60	0.0396	0.012	1.7837	0.5405	1.0277	2	1	1	4	1.4	0.1303
864	8		2.52	60	0.0486	0.057	1.9285	2.2619	1.1666	2	2	2	6	1.3	0.1106
865	8		2.53	57	0.0324	0.0312	1.2806	1.2332	1.3661	2	2	2	6	0.7	-0.1549
866	8		2.27	62	0.0247	0.0269	1.0881	1.185	0.9524	1	1	1	3	0.5	-0.3372
867	8		2.28	59	0.0186	0.0086	0.8157	0.3771	1.1101	2	2	1	5	0.6	-0.2441
868	8		3.24	64	0.0654	0.041	2.0185	1.2654	1.2359	2	2	1	5	0.5	-0.3372
869	8		3.35	68	0.0258	0.0107	0.7701	0.3194	1.0654	2	1	1	4	0.8	-0.1249
870	8		2.3	57	0.0278	0.0312	1.2087	1.3565	1.2419	1	1	1	3	2.2	0.3424
889	8		2.45	62	0.0364	0.0381	1.4857	1.5551	1.028	2	1	1	4	1.3	0.1173
890	8		2.83	61	0.034	0.0177	1.2014	0.6254	1.2468	2	2	1	5	2.5	0.3979
891	8		2.92	63	0.028	0.0299	0.9589	1.0239	1.1677	2	1	1	4	1.6	0.1931
892	8		2.59	60	0.0275	0.0457	1.0617	1.7644	1.199	2	1	1	4	2.1	0.3191
893	8		2.95	61	0.0315	0.0175	1.0678	0.5932	1.2996	2	1	2	5	0.5	-0.3098
894	8		2.81	62	0.0333	0.0309	1.185	1.0996	1.179	2	1	1	4	0.4	-0.4437
895	8		3.74	68	0.0523	0.0601	1.3984	1.6069	1.1894	2	2	2	6	0.6	-0.2366
896	8		2.52	65	0.0351	0.0506	1.3928	2.0079	0.9176	2	3	2	7	0.8	-0.0862
897	8		2.54	59	0.0403	0.0453	1.5866	1.7834	1.2367	2	2	1	5	1.1	0.0294
898	8		2.34	59	0.0309	0.0305	1.3205	1.3034	1.1393	1	1	2	4	1.6	0.1959
331	8		4.17	72	0.0243	0.0505	0.5827	1.211	1.1172	2	1	3	6	5.2	0.7161
332	8		4.55	68	0.0546	0.0642	1.2	1.4109	1.447	3	3	3	9	3	0.4842
333	8		5.58	78	0.0578	0.0531	1.0358	0.9516	1.1758	3	3	3	9	30.6	1.4852
334	8		2.53	60	0.018	0.0593	0.7114	2.3438	1.1713	1	1	2	4	1.9	0.2769
335	8		6.23	82	0.0495	0.1009	0.7945	1.6195	1.1299	3	1	2	6	2.3	0.3527
336	8		3.92	69	0.0383	0.0403	0.977	1.028	1.1932	2	1	2	5	2	0.2916
337	8		5.26	78	0.0559	0.0567	1.0627	1.0779	1.1084	2	2	3	7	4.1	0.6102
338	8		2.71	62	0.0006	0.0452	0.0221	1.6679	1.137	1	1	1	3	4.1	0.6174
339	8		6.39	77	0.0717	0.0793	1.122	1.241	1.3996	3	3	3	9	2.6	0.4207
340	8		6.77	78	0.077	0.1066	1.1373	1.5745	1.4266	3	3	3	9	2.9	0.4635
341	8		5.72	79	0.0467	0.0456	0.8164	0.7972	1.1601	3	3	3	9	5.7	0.7576
342	8		3.66	65	0.0259	0.0416	0.7076	1.1366	1.3327	2	2	3	7	3.9	0.5922
343	8		5.13	74	0.0432	0.0829	0.8421	1.6159	1.2659	1	3	2	6	1.6	0.2008
344	8		4.48	71	0.0364	0.0773	0.8125	1.7254	1.2517	2	2	2	6	3.7	0.5737
345	8		4.1	72	0.044	0.0569	1.0731	1.3878	1.0984	1	1	2	4	3.3	0.5245
346	8		4.96	70	0.0905	0.0678	1.8246	1.3669	1.446	3	3	3	9	0.1	-0.9031
685	8		2.99	60	0.0359	0.0415	1.2006	1.3879	1.3842	3	3	3	9	3.9	0.5911
686	8		3.23	70	0.02	0.0692	0.6192	2.1424	0.9416	1	1	1	3	1.7	0.2354
687	8		3.35	65	0.0448	0.0775	1.3373	2.3134	1.2198	2	3	3	8	4.7	0.6752
688	8		4.87	73	0.0562	0.0723	1.154	1.4846	1.2518	2	3	2	7	4.1	0.6169
689	8		1.73	55	0.0091	0.0264	0.526	1.526	1.0398	1	1	2	4	3.7	0.5629
690	8		1.17	55	0.021	0.0225	1.7948	1.923	0.7032	1	1	2	4	7.6	0.8799
691	8		2.27	63	0.0176	0.0237	0.7753	1.044	0.9078	1	1	2	4	4	0.6048
692	8		1.7	50	0.0015	0.0108	0.0882	0.6352	1.36	1	1	2	4	1.6	0.1968
693	8		1.16	60			0	0	0.537	1	1	2	4		#NUM!
728	8		4.64	68	0.0569	0.0688	1.2262	1.4827	1.4756	3	2	2	7	3.2	0.5104
729	8		4.08	70	0.047	0.0531	1.1519	1.3014	1.1895	3	3	3	9	3.5	0.5499
730	8		5.23	75	0.0661	0.1026	1.2638	1.9617	1.2397	2	3	2	7	2.5	0.3934
731	8		3.02	65	0.0298	0.0557	0.9867	1.8443	1.0996	1	2	3	6	2.6	0.4124
732	8		3.62	66	0.0432	0.0767	1.1933	2.1187	1.2591	3	3	2	8	3.5	0.5384
733	8		3.79	69	0.0245	0.0478	0.6464	1.2612	1.1537	3	3	2	8	3.4	0.5352
734	8		3.49	67	0.0315	0.0393	0.9025	1.126	1.1603	2	1	3	6	1.6	0.2129
735	8		4.76	70	0.0659	0.0891	1.3844	1.8718	1.3877	2	3	3	8	4.2	0.6275
736	8		3	65	0.0123	0.0193	0.41	0.6433	1.0924	1	1	3	5	2.1	0.3183
Con 100	10	Pharma II '09	2.76	64	0.0649	0.0201	2.3514	0.7282	1.0528	1	1	2	4	1.8	0.2553
Con 101	10		5.1	66	0.0618	0.0921	1.2117	1.8058	1.7739	3	3	3	9	124.5	2.0952
Con 102	10		2.86	60	0.0348	0.0487	1.2167	1.7028	1.324	2	2	1	5	2.9	0.4624
Con 103	10		2.18	62	0.0043	0.0064	0.1972	0.2935	0.9147	1	0	1	2	14.6	1.1644
Con 104	10		5.94	75	0.0845	0.0685	1.4225	1.1532	1.408	2	3	2	7	19.9	1.2989
Con 105	10		4.3	69	0.084	0.0783	1.9534	1.8209	1.3089	3	2	3	8	40.9	1.6117
Con 106	10		2.23	55	0.0275	0.0217	1.2331	0.973	1.3403	1	2	2	5	2.4	0.3802
Con 107	10		4.43	58	0.0754	0.0674	1.702	1.5214	2.2704	1	2	2	5	2.7	0.4314
Con 108	10		3.52	54	0.0485	0.0513	1.3778	1.4573	2.2354	1	3	3	7	122.6	2.0885
EtOH 189	10		5.78	71	0.0771	0.0961	1.3339	1.6626	1.6149	3	3	2	8	16	1.2041
EtOH 190	10		3.35	61	0.0375	0.0333	1.1194	0.994	1.4758	0	1	1	2	2.4	0.3802
EtOH 191	10		3.67	62	0.0895	0.0808	2.4386	2.2016	1.5398	2	3	3	8	3.3	0.5185
EtOH 192	10		3.91	66	0.0538	0.0738	1.3759	1.8874	1.36	1	2	2	5	14.5	1.1614
EtOH 193	10		3.94	64	0.0254	0.0404	0.6446	1.0253	1.5029	1	1	2	4	2.4	0.3802
EtOH 194	10		3.97	66	0.1756	0.0874	4.4231	2.2015	1.3808	2	3	3	8	9.3	0.9685
EtOH 195	10		4.37	66	0.0706	0.0826	1.6155	1.8901	1.52	3	2	1	6	12.8	1.1072
EtOH 196	10		3.28	62	0.0395	0.0544	1.2042	1.6585	1.3762	2	2	1	5	3	0.4771
EtOH 206	10		5.24	69	0.1002	0.136	1.9122	2.5954	1.595	2	3	2	7	34	1.5315
Con 11	11	Pharma III '08	2.5	60	0.0237	0.0445	0.948	1.78	1.1574	2	2	2	6	4.1	0.6128
Con 12	11		4.25	70	0.0364	0.1209	0.8564	2.8447	1.239	0	2	0	2	26.9	1.4298
Con 13	11		3.83	63	0.0463	0.0693	1.2082	1.8084	1.5325	3	0	1	4	24.7	1.3927
Con 14	11		3.6	63	0.0867	0.0871	2.4096	2.4207	1.4389	1	2	1	4	24.7	1.3927
Con 15	11		1.09	67	0.0901	0.1142	8.2736	10.486	0.362	2	2	1	5	29	1.4624
Con 16	11		5.15	66	0.1064	0.1326	2.0648	2.5732	1.7923	3	3	1	7	34.8	1.5416
Con 17	11		3.99	64	0.0872	0.1127	2.1871	2.8266	1.5209	1	3	2	6	6.5	0.8129
Con 18	11		3.2	60	0.0448	0.0753	1.4017	2.356	1.4796	2	2	1	5	79.2	1.8987
Con 19	11		3.19	63	0.0433	0.046	1.356	1.4406	1.2769	1	2	2	5	5.1	0.7076
Con 20	11		5.87	72	0.0855	0.1934	1.4563	3.2941	1.5729	2	3	1	6	45.1	1.6542
EtOH 81	11		3.7	64	0.0846	0.095	2.2864	2.5675	1.4114	2	3	0	5	686	2.8363
EtOH 82	11		3.49	62	0.0633	0.114	1.8163	3.2711	1.4622	1	3	0	4	686	2.8363
EtOH 84	11		3.97	68	0.0907	0.171	2.2852	4.3083	1.2622	2	3	1	6	145.6	2.1632
EtOH 85	11		2.99	59	0.0445	0.0799	1.4863	2.6686	1.4577	0	1	0	1	686	2.8363
EtOH 87	11		3.45	60	0.0453	0	1.313	0	1.5972	2	1	1	4	227.9	2.3577
EtOH 88	11		2.17	58	0.0211	0.0302	0.971	1.3897	1.1137	0	1	1	2	486.9	2.6874
EtOH 89	11		2.2	56	0.0246	0.0665	1.1181	3.0227	1.2527	1	1	1	3	380.9	2.5808
Con 98	11		5.441	62	0.0427	0.0886	0.7847	1.6283	2.2829	1	3	2	6	4.9	0.692
Con 99	11		2.595	62	0.027	0.0562	1.0404	2.1657	1.0888	0	0	2	2	1.5	0.1847
Con 100	11		4.599	64	0.0531	0.0884	1.1546	1.9221	1.7543	1	2	2	5	144.8	2.1606
Con 101	11		3.204	65	0.0351	0.0461	1.0955	1.4388	1.1666	1	1	2	4	1.1	0.0212
Con 102	11		3.638	64	0.0727	0.1271	1.9983	3.4936	1.3877	1	1	2	4	210.2	2.3227
Con 103	11		2.415	58	0.0407	0.0437	1.6853	1.8095	1.2377	1	2	2	5	1.9	0.2833
Con 104	11		2.272	56	0.0147	0.0281	0.647	1.2368	1.2937	0	1	2	3	8.8	0.944
EtOH 147	11		3.043	57	0.0489	0.0619	1.6069	2.0341	1.6431	1	2	2	5	360	2.5563
EtOH 148	11		4.239	68	0.0584	0.0591	1.3776	1.3942	1.3481	1	3	2	6	360	2.5563
EtOH 149	11		3.315	59	0.0461	0.0744	1.3906	2.2443	1.614	1	2	2	5	360	2.5563
EToH 236	12		5.07	74	0.0471	0.0782	0.9289	1.5424	1.2511	1	3	1	5
EToH 237	12		4.35	67	0.068	0.0505	1.5632	1.1609	1.4463	3	3	1	7
EToH 238	12		2.77	65	0.0157	0.0383	0.5667	1.3826	1.0086	1	1	1	3
EToH 239	12		2.26	59	0.0102	0.01	0.4513	0.4424	1.1004	1	1	1	3
EToH 240	12		2.49	58	0.0253	0.0464	1.016	1.8634	1.2761	1	2	1	4
EToH 241	12		2.23	61	0.0027	0.0332	0.121	1.4887	0.9824	0	0	0	0
EToH 242	12		2.3	60	0.0254	0.0239	1.1043	1.0391	1.0648	0	0	0	0
EToH 243	12		3.61	66	0.0593	0.0616	1.6426	1.7063	1.2556	1	1	1	3
EToH 244	12		1.93	51	0.0257	0.0365	1.3316	1.8911	1.4549	2	1	1	4
EToH 245	12		3.13	63	0.0436	0.0756	1.3929	2.4153	1.2517	2	2	1	5
EToH 246	12		2.12	57	0.0294	0.0409	1.3867	1.9292	1.1447	1	1	1	3
	13	Schoenfuss	2.03	61	0.0029	0.0202	0.143	0.995	0.8943	0	0	0	0		0
	13		3.14	65	0.08221	0.0612	2.618	1.948	1.1433	0	2	0	2		0.011
	13		1.98	55	0.02184	0.0185	1.103	0.933	1.19	0	1	0	1		0.007
	13		2.71	59	0.03938	0.0273	1.453	1.006	1.3195	0	1	0	1		0.002
	13		2.64	61	0.01914	0.0435	0.725	1.648	1.163	1	2	1	4		0.017
	13		2.77	65	0.02349	0.0344	0.848	1.243	1.0086	0	0	0	0		0
	13		2.82	64	0	0.0457	0	1.622	1.0757	0	1	0	1		0
	13		2.19	61	0.01886	0.0178	0.861	0.815	0.9648	0	0	0	0		0
	13		3.23	64	0.03527	0.0868	1.092	2.686	1.2321	2	2	1	5		0.004
	13		1.93	57	0.00865	0.0192	0.448	0.994	1.0421	0	2	0	2		0.011
	13		2.88	65	0.03747	0.0538	1.301	1.868	1.0487	0	1	0	1		0
	13		2.13	59	0.01796	0.0237	0.843	1.111	1.0371	0	1	0	1		0
	13		2.39	61	0.01945	0.0377	0.814	1.577	1.0529	2	2	1	5		0.004
	13		2.45	59	0.0317	0.0343	1.294	1.399	1.1929	1	1	1	3		0
	13		2.41	58	0.01774	0.049	0.736	2.032	1.2351	2	1	2	5		0.004
	13		2.03	55	0.03313	0.0384	1.632	1.892	1.2201	1	2	0	3		0.008
	13		2.01	56	0.0007	0.031	0.035	1.541	1.1445	0	1	0	1		0.025
	13		2.55	58	0.02035	0.0327	0.798	1.283	1.3069	1	3	1	5		0.012
	13		3.25	64	0.02948	0.0573	0.907	1.763	1.2397	0	0	0	0		0
	13		2.05	59	0.00863	0.0236	0.421	1.15	0.9981	0	0	0	0		0
	13		3.28	63	0.03588	0.0714	1.094	2.178	1.3117	1	0	1	2		0
	13		2.42	60	0.02669	0.0749	1.103	3.097	1.1203	1	1	2	4		0
	13		2.32	61	0.02598	0.0448	1.12	1.929	1.0221	3	3	1	7		0.038
	13		1.3	54	0.02861	0.0456	2.201	3.511	0.8255	0	0	0	0		0
	13		2.95	65	0.02859	0.0319	0.969	1.083	1.0741	1	0	2	3		0
	13		2.96	64	0.05118	0.0346	1.729	1.169	1.1291	1	2	0	3		0.025
	13		2.37	61	0.01804	0.0124	0.761	0.522	1.0441	0	0	0	0		0
	13		2.75	63	0.02431	0.0411	0.884	1.495	1.0997	0	0	0	0		0
	13		2.01	57	0.03252	0.0422	1.618	2.098	1.0853	1	1	0	2		0
	13		3.15	64	0.02388	0.06	0.758	1.905	1.2016	1	2	0	3		0
	13		3.18	64	0.03581	0.0101	1.126	0.319	1.213	2	2	1	5		0
	13		2.4	63	0.0275	0.0511	1.146	2.128	0.9598	0	2	0	2		0
	13		2.65	61	0.03896	0.0633	1.47	2.388	1.1675	1	3	0	4
	13		1.97	60	0.00965	0.0646	0.49	3.277	0.912	0	1	0	1		0.023
	13		2.13	60	0.06492	0.0571	3.048	2.68	0.9861	2	2	1	5		0.003
	13		2.84	63	0.03451	0.0437	1.215	1.537	1.1357	1	2	1	4		0
	13		2.13	56	0.01238	0.0411	0.581	1.929	1.2128	0	0	0	0		0.039
	13		4.41	69	0.06946	0.099	1.575	2.244	1.3424	3	3	3	9		0
	13		2.58	61	0.02882	0.0566	1.117	2.194	1.1366	2	3	1	6		0.039
EtOH 1	14	Hyndman I	2.62	61	0.0073	0.0317	0.278626	1.20992	1.15428	1	2	1	4	17.5	1.24304
EtOH 2	14		2.39	60	0.0218	0.0289	0.912134	1.20921	1.10648	1	0	1	2	20	1.30103
EtOH 3	14		2.14	57	0.0131	0.025	0.61215	1.16822	1.15555	3	1	2	6	33	1.51851
EtOH 4	14		2.45	60	0.0316	0.0353	1.2898	1.44082	1.13426	1	0	1	2	3	0.477121
EtOH 5	14		2.87	62	0.0356	0.0268	1.24042	0.933798	1.20422	2	1	2	5		#NUM!
EtOH 6	14		4.12	68	0.0496	0.05735	1.20388	1.39199	1.3103	2	2	1	5	3	0.477121
EtOH 7	14		2.44	57	0.0186	0.0305	0.762295	1.25	1.31754	1	1	1	3		#NUM!
EtOH 8	14		2.96	60	0.0281	0.0526	0.949324	1.77703	1.37037	2	3	1	6	3	0.477121
EtOH 9	14		3.13	63	0.0503	0.0529	1.60703	1.6901	1.25176	2	2	1	5	22	1.34242
EtOH 10	14		3.72	69	0.0437	0.04505	1.17473	1.21102	1.13239	2	1	1	4	22	1.34242
EtOH 11	14		2.43	58	0.0271	0.0254	1.11523	1.04527	1.24544	2	3	2	7	148.42	2.17149
EtOH 12	14		4	67	0.077	0.1279	1.925	3.1975	1.32995	2	3	2	7	18.8	1.27416
EtOH 13	14		3.37	63	0.0387	0.04994	1.14837	1.4819	1.34775	2	3	2	7	3	0.477121
EtOH 14	14		2.93	65	0.011	0.0638	0.375427	2.17747	1.06691	1	1	2	4	35.5	1.55023
EtOH 15	14		3.49	61	0.0375	0.0961	1.0745	2.75358	1.53757	2	3	2	7	16.4	1.21484
EtOH 16	14		2.94	60	0.0317	0.0539	1.07823	1.83333	1.36111	2	1	1	4	3	0.477121
EtOH 17	14		2.02	59	0.0064	0.0143	0.316832	0.707921	0.983547	1	1	3	5	3	0.477121
EtOH 18	14		2.05	65	0.0294	0.0401	1.43415	1.9561	0.746472	1	0	1	2	3	0.477121
EtOH 19	14		3.76	65	0.0399	0.0797	1.06117	2.11968	1.36914	2	3	3	8	3	0.477121
EtOH 20	14		2.87	56	0.0678	0.0229	2.36237	0.797909	1.63425	2	1	1	4	29.79	1.47407
EtOH 121	14		2.64	58	0.0337	0.0538	1.27652	2.03788	1.35307	1	1	2	4	3	0.477121
EtOH 122	14		2.36	58	0.0248	0.0369	1.05085	1.56356	1.20956	2	2	2	6	8.7	0.939519
EtOH 123	14		2.33	56	0.0375	0.0344	1.60944	1.47639	1.32676	1	2	2	5	6.72	0.827369
EtOH 124	14		2.57	60	0.0286	0.0165	1.11284	0.642023	1.18981	2	3	2	7	12	1.07918
EtOH 125	14		5.44	78	0.084	0.0819	1.54412	1.50551	1.14634	2	1	3	6	3	0.477121
EtOH 126	14		3.3	67	0.0713	0.0449	2.16061	1.36061	1.09721	2	2	2	6	3	0.477121
EtOH 127	14		3.41	61	0.0495	0.0401	1.45161	1.17595	1.50233	2	2	2	6	0	#NUM!
EtOH 128	14		3.31	61	0.0525	0.0452	1.5861	1.36556	1.45827	2	2	2	6	22	1.34242
EtOH 137	14		3.64	65	0.0511	0.0368	1.40385	1.01099	1.32544	2	1	2	5	0	#NUM!
EtOH 138	14		2.13	55	0.0142	0.0141	0.666667	0.661972	1.28024	0	0	1	1	0	#NUM!
EtOH 139	14		3.73	65	0.0526	0.0599	1.41019	1.6059	1.35822	3	1	2	6	3	0.477121
EtOH 140	14		2.08	60	0.0089	0.0244	0.427885	1.17308	0.962963	0	0	0	0	3	0.477121
EtOH 141	14		2.63	58	0.0337	0.0248	1.28137	0.942966	1.34794	1	1	1	3	27	1.43136
EtOH 142	14		3.48	64	0.0586	0.0414	1.68391	1.18966	1.32751	0	0	0	0	3	0.477121
EtOH 143	14		2.76	60	0.0482	0.0419	1.74638	1.51812	1.27778	1	1	0	2		#NUM!
EtOH 11	15	Hyndman II	3.701	62	0.0345	0.07636	0.93218	2.06323	1.5529	1	2	1	4	1312.39	3.11806
EtOH 12	15		7.193	75	0.11137	0.1502	1.54831	2.08814	1.70501	2	3	1	6	89.39	1.95129
EtOH 13	15		4.839	68	0.08287	0.01064	1.71254	0.21988	1.53897	1	2	1	4	3	0.477121
EtOH 14	15		4.062	61	0.03252	0.01054	0.800591	0.259478	1.78958	1	1	1	3	189.74	2.27816
EtOH 15	15		3.932	62	0.03332	0.04646	0.847406	1.18159	1.64983	1	3	1	5	3	0.477121
EtOH 16	15		4.893	67	0.0793	0.01221	1.62068	0.24954	1.62686	2	3	1	6	21	1.32222
EtOH 17	15		3.939	64	0.04246	0.010178	1.07794	0.25839	1.50261	1	1	2	4	3	0.477121
EtOH 18	15		3.295	62	0.03612	0.04817	1.09621	1.46191	1.38255	0	2	2	4	242.84	2.38532
EtOH 19	15		3.968	63	0.05813	0.07106	1.46497	1.79083	1.5869	1	2	1	4	3	0.477121
EtOH 20	15		3.937	65	0.06773	0.03893	1.72035	0.988824	1.43359	0	0	1	1	24.6	1.39094
EtOH 21	15		3.404	60	0.02893	0.06673	0.849882	1.96034	1.57593	2	3	1	6	79.0371	1.89783
EtOH 22	15		2.722	62	0.04138	0.09216	1.52021	3.38575	1.14212	1	2	1	4	3	0.477121
EtOH 23	15		4.706	65	0.08554	0.09225	1.81768	1.96026	1.71361	1	2	1	4	3	0.477121
EtOH 24	15		2.919	55	0.02901	0.04605	0.993834	1.5776	1.75447	3	3	2	8	3	0.477121
EtOH 25	15		5.103	70	0.06736	0.10436	1.32001	2.04507	1.48776	0	1	1	2	9.9	0.995635
EtOH 26	15		2.866	57	0.05525	0.07685	1.92777	2.68144	1.54757	1	2	2	5	25	1.39794
EtOH 27	15		3.671	65	0.02748	0.07691	0.74857	2.09507	1.33673	0	1	1	2	3	0.477121
EtOH 28	15		3.948	64	0.06043	0.09309	1.53065	2.3579	1.50604	1	2	1	4	3	0.477121
EtOH 29	15		3.639	67	0.06251	0.08831	1.71778	2.42677	1.20992	0	1	1	2	3	0.477121
EtOH 30	15		3.116	65	0.04329	0.07486	1.38928	2.40244	1.13464	2	1	1	4	3	0.477121
EtOH 131	15		2.62	59	0.0256	0.0635	0.977099	2.42366	1.27569	2	2	2	6	860.094	2.93455
EtOH 132	15		5.95	76	0.025	0.0637	0.420168	1.07059	1.35543	1	1	2	4	1000	3
EtOH 133	15		1.54	56	0.0035	0.0063	0.227273	0.409091	0.876913	0	0	3	3	176.023	2.24557
EtOH 134	15		4.16	65	0.071	0.1046	1.70673	2.51442	1.51479	3	3	2	8	364.665	2.56189
EtOH 135	15		3.71	53	0.0306	0.0382	0.824798	1.02965	2.49199	3	3	1	7	317.031	2.5011
EtOH 136	15		4.57	70	0.0765	0.0723	1.67396	1.58206	1.33236	2	3	1	6	139.458	2.14444
EtOH 137	15		3.62	65	0.058	0.0553	1.60221	1.52762	1.31816	2	2	3	7	52	1.716
EtOH 138	15		4.37	68	0.0389	0.0521	0.89016	1.19222	1.38981	2	3	2	7	1000	3
EtOH 139	15		4.18	66	0.0546	0.0245	1.30622	0.586124	1.45393	3	3	2	8	238.583	2.37764
EtOH 140	15		4.11	68	0.0826	0.0374	2.00973	0.909976	1.30712	2	3	2	7	1124	3.05077
60	16	Kolok	2.66	58	0.03	0.025	1.12782	0.93985	1.36332	3	2	2	7	46.5694	1.6681
61	16		4.24	71	0.015	0.04	0.353774	0.943396	1.18465	3	2	2	7	95.069	1.97804
62	16		3.78	65	0.096	0.068	2.53968	1.79894	1.37642	2	3	2	7	55.8797	1.74725
63	16		3.53	65	0.061	0.115	1.72805	3.25779	1.28539	2	3	2	7	131.287	2.11822
64	16		3.23	65	0.067	0.051	2.0743	1.57895	1.17615	2	3	3	8	134.624	2.12912
65	16		3.91	68	0.051	0.075	1.30435	1.91816	1.24351	3	3	3	9	664.314	2.82237
66	16		3.55	66	0.026	0.055	0.732394	1.5493	1.2348	2	3	3	8	432.479	2.63596
67	16		2.84	60	0.04	0.064	1.40845	2.25352	1.31481	2	1	1	4	157.604	2.19757
68	16		4.93	70	0.072	0.157	1.46045	3.18458	1.43732	3	3	3	9		#NUM!
69	16		3.5	64	0.035	0.069	1	1.97143	1.33514	1	2	1	4	63.2499	1.80106
70	16		2.84	59	0.045	0.063	1.58451	2.21831	1.38281	3	3	3	9	151.931	2.18165
71	16		3.68	66	0.022	0.065	0.597826	1.7663	1.28002	3	3	3	9	382.026	2.58209
72	16		3.42	64	0.043	0.091	1.25731	2.66082	1.30463	3	2	3	8	331.153	2.52003
73	16		1.92	55	0.013	0.02	0.677083	1.04167	1.15402	1	1	2	4	66.4357	1.8224
74	16		4.69	70	0.078	0.123	1.66311	2.6226	1.36735	3	1	3	7	501.628	2.70038
75	16		2.05	56	0.007	0.013	0.341463	0.634146	1.16732	1	1	1	3	804.817	2.9057
76	16		5.56	75	0.073	0.236	1.31295	4.2446	1.31793	1	1	1	3	51.2049	1.70931
77	16		2.75	62	0.029	0.067	1.05455	2.43636	1.15387	2	1	3	6	114.621	2.05926
78	16		2.14	55	0.015	0.05	0.700935	2.33645	1.28625	1	1	3	5	28.6594	1.45727
79	16		2.18	62	0.105	0.036	4.81651	1.65138	0.914706	2	1	3	6	475.793	2.67742
80	16		2.45	64	0.012	0.061	0.489796	2.4898	0.934601	1	1	2	4	272.761	2.43578
81	16		2.56	69	0.005	0.033	0.195312	1.28906	0.779278	1	1	2	4	50.728	1.70525
82	16		2.81	63	0.02	0.046	0.711744	1.63701	1.12379	2	1	3	6	127.101	2.10415
83	16		2.78	60	0.018	0.063	0.647482	2.26619	1.28704	1	2	3	6	474.411	2.67615
84	16		3.06	62	0.02	0.062	0.653595	2.02614	1.28394	2	2	3	7	163.267	2.2129
85	16		2.18	58	0.034	0.063	1.55963	2.88991	1.11731	2	1	2	5	768.499	2.88564
86	16		3.4	63	0.099	0.164	2.91176	4.82353	1.35974	2	2	3	7	460.936	2.66364
87	16		4.47	74	0.115	0.107	2.57271	2.39374	1.10309	2	1	2	5	318.05	2.5025
88	16		3.7	69	0.06	0.03	1.62162	0.810811	1.1263	1	1	3	5	192.878	2.28528
89	16		4.27	68	0.053	0.12	1.24122	2.8103	1.358	2	1	2	5	73.8479	1.86834
90	16		5.47	75	0.009	0.133	0.164534	2.43144	1.29659	3	3	3	9	151.001	2.17898
91	16		2.58	60	0.011	0.064	0.426357	2.48062	1.19444	1	1	3	5		#NUM!
92	16		3.28	64	0.052	0.085	1.58537	2.59146	1.25122	3	3	3	9	71.2997	1.85309
93	16		2.74	59	0.065	0.071	2.37226	2.59124	1.33412	2	2	2	6	207.302	2.3166
94	16		3.96	65	0.105	0.127	2.65152	3.20707	1.44197	2	3	3	8		#NUM!
95	16		4.41	69	0.079	0.15	1.79138	3.40136	1.34243	3	3	3	9	309.832	2.49113
96	16		4.15	64	0.086	0.097	2.07229	2.33735	1.5831	3	3	3	9	62.1088	1.79315
97	16		3.67	60	0.049	0.103	1.33515	2.80654	1.69907	3	3	3	9	18.4808	1.26672
98	16		2.37	57	0.033	0.056	1.39241	2.36287	1.27975	3	3	2	8	64.4234	1.80904
99	16		2.18	58	0.012	0.026	0.550459	1.19266	1.11731	1	1	2	4	385.592	2.58613
100	16		4.34	70	0.072	0.089	1.65899	2.05069	1.26531	2	2	3	7	NQ	#VALUE!
101	16		3.71	66	0.103	0.112	2.77628	3.01887	1.29045	2	2	2	6	393.648	2.59511
124	17	Kolok II	4.15	65	0.102	0.147	2.45783	3.54217	1.51115	2	3	3	8	152.203	2.18242
125	17		4	70	0.085	0.118	2.125	2.95	1.16618	2	1	1	4	63.1765	1.80056
126	17		2.19	55	0.015	0.048	0.684932	2.19178	1.3163	1	1	1	3	39.5367	1.597
127	17		3.62	65	0.036	0.051	0.994475	1.40884	1.31816	2	2	2	6	57.8753	1.76249
128	17		3.25	60	0.071	0.104	2.18462	3.2	1.50463	3	3	3	9	103.928	2.01673
129	17		3.8	65	0.05	0.139	1.31579	3.65789	1.38371	1	1	1	3	363.989	2.56109
130	17		3.74	66	0.04	0.127	1.06952	3.39572	1.30089	2	2	3	7	730.452	2.86359
131	17		2.95	64	0.035	0.049	1.18644	1.66102	1.12534	3	3	3	9	200.646	2.30243
132	17		2.61	63	0.026	0.047	0.996169	1.80077	1.0438	2	2	2	6	71.2673	1.85289
133	17		3.03	67	0.038	0.043	1.25413	1.41914	1.00744	2	3	3	8	114.398	2.05842
134	17		3.04	61	0.033	0.093	1.08553	3.05921	1.33932	2	3	2	7	160.526	2.20555
135	17		2.57	60	0.021	0.042	0.817121	1.63424	1.18981	2	2	3	7	83.792	1.9232
136	17		2.22	54	0.02	0.075	0.900901	3.37838	1.40985	2	1	2	5	108.551	2.03564
137	17		2.78	57	0.063	0.124	2.26619	4.46043	1.50114	3	2	3	8	599.155	2.77754
138	17		2.83	57	0.05	0.1	1.76678	3.53357	1.52814	2	3	2	7	302.516	2.48075
139	17		3.42	67	0.043	0.088	1.25731	2.5731	1.13711	2	2	3	7	336.252	2.52666
140	17		4.28	67	0.073	0.121	1.70561	2.8271	1.42305	2	3	3	8	135.195	2.13096
141	17		3.25	61	0.076	0.143	2.33846	4.4	1.43184	3	3	2	8	546.211	2.73736
142	17		2.94	60	0.027	0.096	0.918367	3.26531	1.36111	2	2	2	6	373.478	2.57226
143	17		2.616	63	0.049	0.051	1.87309	1.94954	1.0462	1	1	1	3	512.003	2.70927
144	17		2.34	60	0.025	0.042	1.06838	1.79487	1.08333	2	2	3	7	406.896	2.60948
145	17		2.05	53	0.024	0.06	1.17073	2.92683	1.37698	2	2	2	6	97.4858	1.98894
146	17		3.37	65	0.09	0.081	2.67062	2.40356	1.22713	2	1	1	4	526.133	2.7211
147	17		2.82	60	0.028	0.038	0.992908	1.34752	1.30556	3	2	3	8	243.811	2.38705
148	17		3.49	61	0.044	0.108	1.26074	3.09456	1.53757	2	3	3	8	157.167	2.19636
149	17		2.02	56	0.022	0.054	1.08911	2.67327	1.15024	2	2	1	5	170.458	2.23162
150	17		3.2	61	0.046	0.082	1.4375	2.5625	1.40981	2	2	2	6	570.177	2.75601
151	17		2.93	62	0.029	0.072	0.989761	2.45734	1.2294	2	2	2	6	238.35	2.37722
152	17		2.73	70	0.007	0.048	0.25641	1.75824	0.795918	1	1	2	4	157.583	2.19751
153	17		4.22	65	0.086	0.125	2.03791	2.96209	1.53664	3	3	2	8	394.377	2.59591
154	17		1.87	57	0.018	0.038	0.962567	2.03209	1.00976	1	2	2	5	42.093	1.62421
155	17		2.97	60	0.028	0.071	0.942761	2.39057	1.375	3	3	2	8	117.739	2.07092
156	17		3.26	60	0.054	0.037	1.65644	1.13497	1.50926	2	2	1	5	159.669	2.20322
157	17		4.21	66	0.075	0.125	1.78147	2.96912	1.46437	3	3	3	9	301.048	2.47864
158	17		4.55	67	0.009	0.199	0.197802	4.37363	1.51282	3	3	2	8	412.08	2.61498
159	17		4.47	65	0.069	0.086	1.54362	1.92394	1.62767	3	3	3	9	34.0627	1.53228
160	17		3.46	65	0.035	0.056	1.01156	1.6185	1.2599	3	2	2	7	366.172	2.56369
161	17		2.67	65	0.014	0.03	0.524345	1.1236	0.972235	1	1	3	5	39.7066	1.59886
162	17		4.83	67	0.077	0.109	1.5942	2.25673	1.60592	3	3	3	9	78.8336	1.89671
163	17		3.44	64	0.056	0.036	1.62791	1.04651	1.31226	3	3	3	9	81.9119	1.91335
164	17		4.3	67	0.097	0.159	2.25581	3.69767	1.4297	2	3	3	8	163.547	2.21364
165	17		5.18	71	0.079	0.083	1.5251	1.60232	1.44729	3	3	3	9	43.3385	1.63687
166	17		5.06	68	0.077	0.126	1.52174	2.49012	1.60925	3	3	3	9	43.8887	1.64235
167	17		2.55	54	0.037	0.099	1.45098	3.88235	1.61942	2	2	2	6	353.553	2.54845
168	17		3.25	62	0.03	0.069	0.923077	2.12308	1.36367	3	3	3	9	357.079	2.55276
169	17		4.89	71	0.073	0.095	1.49284	1.94274	1.36626	3	3	3	9	28.3001	1.45179

## Sheet: E1
Fish #	IStudy	Study name	Weight (g)	Length (mm)	Testis weight (g)	Liver weight (g)	GSI	HIS	BCF	D Pad (0-3)	Tub (0-3)	Banding (0-3)	SSC (0-9)	VTG _g/mL	log VTG
High-I	8	Feifarek	1.72	57	0.0142	0.0197	0.8256	1.1453	0.9288	1	1	1	3	194.47	2.2889
High-I	8		1.92	56	0.0546	0.0342	2.8438	1.7813	1.0933	1	1	1	3	121.24	2.0836
High-I	8		2.7	62	0.1072	0.0726	3.9704	2.6889	1.1329	2	1	1	4	69.68	1.8431
High-I	8		2.06	57	0.0439	0.0394	2.1311	1.9126	1.1124	1	1	1	3	418.65	2.6219
High-I	8		2.11	65	0.0575	0.0453	2.7251	2.1469	0.7683	3	2	1	6	231.87	2.3652
High-I	8		2.33	60	0.0164	0.027	0.7039	1.1588	1.0787	1	1	1	3	214.91	2.3323
High-I	8		2.36	59	0.0341	0.0555	1.4449	2.3517	1.1491	1	1	2	4	34.53	1.5381
High-I	8		3	63	0.0216	0.0411	0.72	1.37	1.1998	3	2	3	8	148.33	2.1712
High-I	8		2.81	63	0.0241	0.048	0.8577	1.7082	1.1238	3	3	2	8	218.94	2.3403
High-I	8		1.78	56	0.0264	0.0102	1.4831	0.573	1.0136	1	1	1	3	47.24	1.6743
High-I	8		2.06	57	0.0032	0.0133	0.1553	0.6456	1.1124	1	1	1	3	63.71	1.8042
High-I	8		2.03	57	0.0418	0.0322	2.0591	1.5862	1.0962	1	1	1	3	99.13	1.9962
High-I	8		2.34	58	0.0223	0.0322	0.953	1.3761	1.1993	2	1	1	4	161.1	2.2071
High-I	8		1.69	56	0.0106	0.0172	0.6272	1.0178	0.9623	1	1	1	3	92.4	1.9657
High-I	8		2.2	60	0.0282	0.031	1.2818	1.4091	1.0185	1	1	1	3	74.64	1.8729
High-I	8		2.35	58	0.0192	0.0351	0.817	1.4936	1.2044	1	1	1	3	31.69	1.5009
High-I	8		2.58	63	0.0432	0.0465	1.6744	1.8023	1.0318	1	1	1	3	74.19	1.8703
High-I	8		4.56	78	0.0328	0.0761	0.7193	1.6689	0.9609	3	1	1	5	24.65	1.3918
High-I	8		3.26	70	0.1086	0.0691	3.3313	2.1196	0.9504	1	1	1	3
Low-I	8		3.76	71	0.0528	0.0193	1.4043	0.5133	1.0505	3	2	1	6	413.44	2.6164
Low-I	8		4.33	72	0.0948	0.0318	2.1894	0.7344	1.1601	3	3	3	9	162.77	2.2116
Low-I	8		3.05	65	0.0595	0.0174	1.9508	0.5705	1.1106	3	3	2	8	106.63	2.0279
Low-I	8		3.03	63	0.0549	0.015	1.8119	0.495	1.2118	2	2	2	6	77.45	1.889
Low-I	8		2.73	60	0.0316	0.0146	1.1575	0.5348	1.2639	3	1	2	6	41.45	1.6175
Low-I	8		2.89	65	0.0665	0.0328	2.301	1.1349	1.0523	2	2	1	5	65.25	1.8146
Low-I	8		2.21	60	0.0527	0.0384	2.3846	1.7376	1.0231	2	2	1	5	228.31	2.3585
Low-I	8		1.7	50	0.041	0.0174	2.4118	1.0235	1.36	3	1	1	5	35.09	1.5452
Low-I	8		1.56	60	0.0094		0.6026	0	0.7222	1	1	1	3	1.56	0.1931
Low-I	8		1.95	55	0.0234	0.0079	1.2	0.4051	1.1721	1	1	1	3	9.67	0.9854
Low-I	8		3.59	65	0.0446	0.0381	1.2423	1.0613	1.3072	2	3	2	7
Low-I	8		3	69	0.0193	0.0259	0.6433	0.8633	0.9132	1	1	2	4	1.99	0.2989
Low-I	8		2.44	57	0.0365	0.0249	1.4959	1.0205	1.3175	3	3	2	8	65.36	1.8153
Low-I	8		2.92	65	0.0339	0.0239	1.161	0.8185	1.0633	2	2	1	5	8.63	0.936
Low-I	8		2.38	65	0.0146	0.0344	0.6134	1.4454	0.8666	1	1	2	4	13.03	1.1151
Low-I	8		2.1	61	0.0076	0.0142	0.3619	0.6762	0.9252	1	1	2	4	3.47	0.5403
Low-I	8		2.91	65	0.0637	0.0329	2.189	1.1306	1.0596	2	3	2	7	152.47	2.1832
Low-I	8		2	59	0.0176	0.0091	0.88	0.455	0.9738	2	2	2	6	17.47	1.2422
Low-I	8		2.03	59	0.0065	0.0374	0.3202	1.8424	0.9884	1	1	2	4
Low-I	8		1.39	54	0.0325	0.0232	2.3381	1.6691	0.8827	1	1	1	3	84.56	1.9272
High-II	8		1.66	53	0.0099	0.0183	0.5964	1.1024	1.115	1	1	1	3	92.85	1.9678
High-II	8		3.17	65	0.062	0.0162	1.9558	0.511	1.1543	2	2	2	6	184.6	2.2662
High-II	8		2.36	58	0.0255	0.04	1.0805	1.6949	1.2096	2	2	2	6	118.17	2.0725
High-II	8		2.95	56	0.0163	0.08	0.5525	2.7119	1.6798	2	1	1	4	178.15	2.2508
High-II	8		2.47	59	0.0191	0.0406	0.7733	1.6437	1.2027	2	2	1	5	149.74	2.1753
High-II	8		2.78	62	0.0183	0.0287	0.6583	1.0324	1.1665	2	1	1	4	206.21	2.3143
High-II	8		1.82	54	0.0293	0.0188	1.6099	1.033	1.1558	2	1	2	5	58.33	1.7659
High-II	8		2.42	61	0.017	0.0279	0.7025	1.1529	1.0662	1	1	1	3	90.61	1.9572
High-II	8		2.64	64	0.0197	0.0519	0.7462	1.9659	1.0071	2	1	1	4	12.16	1.0849
High-II	8		2.3	62	0.0082	0.0203	0.3565	0.8826	0.9651	2	2	1	5	53.39	1.7275
High-II	8		2.44	58	0.0423	0.0197	1.7336	0.8074	1.2506	2	2	2	6	41.99	1.6231
High-II	8		2.11	60	0.072	0.0122	3.4123	0.5782	0.9769	2	1	1	4	44.37	1.6471
High-II	8		2.29	62	0.009	0.0117	0.393	0.5109	0.9609	2	1	1	4	31.8	1.5024
High-II	8		2.01	56	0.005	0.0134	0.2488	0.6667	1.1445	2	1	1	4	34.12	1.5329
High-II	8		2.68	60	0.0171	0.0535	0.6381	1.9963	1.2407	2	1	1	4	45.33	1.6563
High-II	8		2.63	63	0.0151	0.02	0.5741	0.7605	1.0518	2	1	2	5	47.87	1.6801
High-II	8		2.58	62	0.0204	0.0497	0.7907	1.9264	1.0825	2	1	1	4	35.52	1.5504
High-II	8		2.23	61	0.0123	0.0129	0.5516	0.5785	0.9825	2	1	1	4	43.28	1.6363
Low-II	8		2.3	60	0.0252	0.0207	1.0957	0.9	1.0648	1	1	1	3	24.83	1.395
Low-II	8		2.56	63	0.0158	0.021	0.6172	0.8203	1.0238	1	1	1	3	40.45	1.6069
Low-II	8		3.01	62	0.0375	0.0548	1.2458	1.8206	1.263	2	1	1	4	39.2	1.5933
Low-II	8		3.66	68	0.0313	0.0416	0.8552	1.1366	1.164	2	1	1	4	122.67	2.0887
Low-II	8		2.36	59	0.033	0.0259	1.3983	1.0975	1.1491	2	1	1	4	215.36	2.3332
Low-II	8		2.44	60	0.019	0.0243	0.7787	0.9959	1.1296	2	1	1	4	28.03	1.4475
Low-II	8		2.87	61	0.0318	0.0346	1.108	1.2056	1.2644	2	2	1	5
Low-II	8		3.14	65	0.0148	0.0345	0.4713	1.0987	1.1434	1	1	1	3	38.45	1.5848
Low-II	8		3.16	63	0.0397	0.0536	1.2563	1.6962	1.2638	2	2	1	5
Low-II	8		3.55	64	0.0427	0.0236	1.2028	0.6648	1.3542	2	2	2	6	90.46	1.9564
Low-II	8		2.07	57	0.0198	0.0239	0.9565	1.1546	1.1178	1	1	1	3	56.99	1.7558
Low-II	8		2.62	62	0.0216	0.0073	0.8244	0.2786	1.0993	1	1	1	3
Low-II	8		2.7	65	0.0061	0.0111	0.2259	0.4111	0.9832	2	1	1	4	44.73	1.6506
Low-II	8		2.93	67	0.0279	0.1076	0.9522	3.6724	0.9742	1	1	1	3	43.92	1.6426
Low-II	8		2.9	63	0.0404	0.0355	1.3931	1.2241	1.1598	1	1	1	3	67.44	1.8289
Low-II	8		2.5	62	0.0371	0.0486	1.484	1.944	1.049	2	2	1	5	19.08	1.2806
Low-II	8		3.19	63	0.0411	0.0606	1.2884	1.8997	1.2758	2	1	1	4	38.52	1.5857
Low-II	8		2.33	65	0.0454	0.0814	1.9485	3.4936	0.8484	2	2	2	6	53.78	1.7306
Low-II	8		2.63	62	0.0212	0.0262	0.8061	0.9962	1.1035	2	1	1	4	58.41	1.7665
Low-II	8		3.11	68	0.0514	0.0311	1.6527	1	0.9891	3	2	1	6	83.19	1.9201

## Sheet: E2
Fish #	IStudy	Study name	Weight (g)	Length (mm)	Testis weight (g)	Liver weight (g)	GSI	HIS	BCF	D Pad (0-3)	Tub (0-3)		Banding (0-3)	SSC (0-9)	VTG μg/mL	log VTG
b-H 51	1	17 α-/β-estradiol	4.19	69	0.0636	0.1042	1.517	2.487	1.275	1	1		2	4	26900	4.4298
b-H 52	1		3.05	64	0.028	0.1234	0.916	4.047	1.163	1	0		0	1	21900	4.3404
b-H 53	1		2.4	60	0.0162	0.0571	0.673	2.38	1.111	0	0		0	0	12000	4.0792
b-H 54	1		4.38	73	0.0742	0.1136	1.695	2.593	1.126	1	1		1	3	> 40
b-H 55	1		2.74	60	0.0132	0.122	0.482	4.453	1.269	0	0		0	0	> 40
b-H 56	1		4.75	75	0.0098	0.1302	0.206	2.741	1.126	1	0		1	2	> 40
b-H 57	1		2.41	72	0.0394	0.0307	1.635	1.275	0.646	0	0		3	3	1093	3.0386
b-H 58	1		3.04	64	0.0599	0.0775	1.97	2.549	1.16	1	2		2	5	37400	4.5729
b-H 59	1		5.31	74	0.0384	0.0749	0.724	1.411	1.31	1	0		2	3	> 40
b-H 60	1		3.93	70	0.0316	0.0854	0.803	2.174	1.146	1	0		1	2	18000	4.2553
β-H 188	1		6.45	74	0.1312	0.1199	2.034	1.859	1.592	2	2		1	5	24800	4.3945
β-H 189	1		3.11	58	0.0857	0.11	2.756	3.537	1.594	2	3		2	7	28000	4.4472
β-H 190	1		4.86	66	0.103	0.1342	2.119	2.761	1.69	3	3		3	9	25900	4.4133
β-H 191	1		4.14	65	0.0381	0.0472	0.92	1.14	1.508	3	3		2	8	28000	4.4472
β-H 192	1		2.86	63	0.0702	0.1202	2.455	4.203	1.144	2	1		1	4	28900	4.4609
β-H 193	1		3.22	62	0.0356	0.1902	1.106	5.907	1.351	2	2		2	6	21300	4.3284
β-H 195	1		3.19	65	0.0821	0.0753	2.574	2.361	1.162	1	3		3	7	18000	4.2553
β-H 196	1		4.39	65	0.109	0.1509	2.483	3.437	1.599	3	3		3	9	29800	4.4742
b-M 91	1		6.63	80	0.0718	0.1904	1.083	2.872	1.295	3	3		3	9	2674	3.4272
b-M 92	1		4.05	65	0.0143	0.0942	0.353	2.326	1.475	3	3		3	9	212	2.3263
b-M 93	1		4.5	67	0.0936	0.1851	2.08	4.113	1.496	2	3		2	7	> 40
b-M 94	1		3.73	63	0.0255	0.0774	0.684	2.075	1.492	2	2		3	7	> 40
b-M 95	1		2.18	49	0.0191	0.0941	0.876	4.317	1.853	1	1		1	3	11700	4.0682
b-M 96	1		3.47	65	0.0414	0.0575	1.193	1.657	1.264	1	1		1	3	104	2.017
b-M 97	1		3.92	69	0.0264	0.0836	0.673	2.133	1.193	1	2		2	5	5136	3.7106
b-M 98	1		2.57	62	0.0223	0.0336	0.868	1.307	1.078	1	2		1	4	174	2.2405
b-M 99	1		3.73	62	0.0727	0.0809	1.949	2.169	1.565	2	1		2	5	> 40
b-M 100	1		4.84	68	0.1017	0.1783	2.101	3.684	1.539	2	3		2	7	> 40
b-M 156	1		3.46	65	0.723	0.1191	20.896	3.442	1.26	1	1		2	4	> 40
b-M 157	1		2.21	57	0.0307	0.0545	1.389	2.466	1.193	0	0		2	2	5444	3.7359
b-M 158	1		4.24	65	0.3717	0.1198	8.767	2.825	1.544	1	1		2	4	> 40
b-M 159	1		2.93	60	0.0493	0.1221	1.683	4.167	1.356	0	2		2	4	2245	3.3512
b-M 160	1		2.3	59	0.0158	0.0406	0.687	1.765	1.12	1	1		2	4	8377	3.9231
β-M 207	1		3.34	64	0.0466	0.1202	1.395	3.599	1.274	1	1		1	3	2468	3.3923
b-L 131	1		6.66	81	0.1193	0.1483	1.791	2.227	1.253	1	1		1	3	4738	3.6756
b-L 132	1		3.7	62	0.285	0.0635	7.703	1.716	1.552	1	2		2	5	203	2.3075
b-L 133	1		4	69	0.0944	0.088	2.36	2.2	1.218	0	2		1	3	402	2.6042
b-L 134	1		6.41	77	0.1195	0.1803	1.864	2.813	1.404	0	2		2	4	16300	4.2122
b-L 135	1		4.72	74	0.0968	0.1119	2.051	2.371	1.165	2	2		1	5	6874	3.8372
b-L 136	1		2.94	65	0.407	0.054	13.844	1.837	1.071	0	1		0	1	190	2.2788
b-L 137	1		3.67	66	0.0944	0.0632	2.572	1.722	1.277	2	0		0	2	476	2.6776
b-L 138	1		3.06	62	0.0423	0.0805	1.382	2.631	1.284	0	0		0	0	1070	3.0294
b-L 139	1		5.34	73	0.1231	0.1003	2.305	1.878	1.373	1	3		2	6	26500	4.4232
b-L 140	1		3.88	70	0.0468	0.0438	1.206	1.129	1.131	1	1		2	4	323	2.5092
b-L 161	1		1.94	59	0.0025	0.041	0.129	2.113	0.945	0	0		1	1	101	2.0043
β-L 240	1		5.62	71	0.4135	0.2623	7.358	4.667	1.57	3	3		3	9	5083	3.7061
β-L 241	1		6.18	75	0.1032	0.1608	1.67	2.602	1.465	2	3		1	6	44.9	1.6522
β-L 242	1		5.65	73	0.0577	0.171	1.021	3.027	1.452	3	2		2	7	92.7	1.9671
β-L 243	1		6.8	79	0.0394	0.1957	0.579	2.878	1.379	3	3		3	9	20200	4.3054
β-L 244	1		4.66	68	0.1017	0.2014	2.182	4.322	1.482	3	2		1	6	178	2.2504
β-L 245	1		2.19	55	0.0182	0.0329	0.831	1.502	1.316	2	3		1	6	54	1.7324
β-L 246	1		2.87	64	0.0399	0.0786	1.39	2.739	1.095	0	2		1	3	171	2.233
221	2	Dammann	3.39	60	0.0257	0.0991	0.7581	2.9233	1.5694	3	2		2	7	367.065	2.5647
222	2		2.33	56	0.0172	0.0772	0.73819	3.3133	1.3267	1	1		2	4	722.52	2.8588
223	2		6.39	74	0.0933	0.1432	1.46	2.241	1.5769	3	3		2	8	1267.76	3.103
224	2		2.51	56	0.0262	0.0642	1.0438	2.5577	1.4292	3	2		3	8	952.755	2.979
225	2		2.2	56	0.0144	0.0284	0.6545	1.2909	1.2527	1	1		1	3	770.74	2.8869
226	2		2.45	57	0.0206	0.0216	0.8408	0.8816	1.3229	1	1		2	4	1396.63	3.1451
227	2		3	60	0.0207	0.0522	0.69	1.74	1.3888	1	1		1	3	707.635	2.8498
228	2		2.22	54	0.0154	0.0357	0.6936	1.6081	1.4098	2	1		1	4	1069.95	3.0294
229	2		2.73	60	0.0331	0.0349	1.2124	1.2783	1.2638	2	2		2	6	668.845	2.8253
230	2		5.12	75	0	0.0826	0	1.6132	1.2137	1	1		2	4	314.625	2.4978
	2														929.15	2.9681
	2														707.94	2.85
200	2		2.39	56	0.0127	0.0536	0.5313	2.2435	1.3609	2	1		1	4	583.45	2.766
201	2		3.97	60	0.0464	0.0502	1.168	1.2654	1.8379	3	3		2	8	688.685	2.838
202	2		3.33	59	0.0427	0.0435	1.2828	1.3057	1.6213	3	2		2	7	508.815	2.7066
245	2		2.83	58	0.0279	0.0266	0.9858	0.9399	1.4504	1	3		1	5	242.515	2.3847
246	2		5.16	66	0.0501	0.0782	0.9709	1.5155	1.7948	3	3		3	9	855.34	2.9321
247	2		2.3	54	0.0196	0.0677	0.8521	2.9434	1.4606	2	3		2	7	513.21	2.7103
248	2		1.69	51	0.0084	0.0287	0.497	1.6982	1.274	1	0		1	2	728.74	2.8626
249	2		2.39	57	0.0173	0.0809	0.7238	3.3849	1.2905	1	2		2	5	371.29	2.5697
250	2		2.95	60	0.0666	0.0365	2.2576	1.2372	1.3657	3	2		2	7	497.52	2.6968
251	2		2.17	54	0.0188	0.0241	0.8663	1.1105	1.378	1	0		1	2	785.175	2.895
252	2		2.68	60	0.0363	0.0548	1.3544	2.0447	1.2407	1	2		2	5	1625.44	3.211
253	2		4.27	68	0.0301	0.0823	0.7049	1.9274	1.358	3	1		3	7	852.665	2.9308
	2														2106.3	3.3235
302	2		2.72	60	0.0116	0.0467	0.4264	1.7169	1.2595	1	0		1	2	476.235	2.6778
325	2		2.72	57	0.0388	0.067	1.4264	2.4632	1.4687	2	3		3	8	658.23	2.8184
326	2		3.12	58	0.0316	0.0763	1.0128	2.4455	1.599	2	2		2	6	586.375	2.7682
327	2		3.7	64	0.0309	0.0533	0.8351	1.4405	1.4114	2	1		2	5	561.105	2.749
328	2		2.81	60	0.0356	0.0461	1.2669	1.6405	1.3009	2	3		3	8	733.325	2.8653
329	2		2.41	55	0.0365	0.0387	1.5145	1.6058	1.4485	2	3		2	7	607.185	2.7833
330	2		2.6	56	0.0153	0.0405	0.5884	1.5576	1.4805	1	2		3	6	781.46	2.8929
331	2		2.38	55	0.018	0.0244	0.7563	1.0252	1.4305	1	1		2	4	700.505	2.8454
332	2		2.88	60	0.0459	0.0292	1.5937	1.0138	1.3333	1	3		2	6	419.625	2.6229
333	2		1.87	50	0.0089	0.0233	0.4759	1.2459	1.496	1	1		2	4	634.965	2.8027
334	2		1.6	50	0.0136	0.024	0.85	1.5	1.28	1	0		1	2	728.945	2.8627
	2														589.79	2.7707
	2														853.74	2.9313
	4	Rearick	3.56	68	0.0168	0.0409	0.4719	1.1489	1.1322					2		3.6812
	4		2.05	64	0.0232	0.0156	1.1317	0.761	0.782					4		3.6812
	4		4.14	70	0.0248	0.1002	0.599	2.4203	1.297					5		3.6812
	4		3.61	67	0.0547	0.022	1.5152	0.6094	1.2003					7		3.6812
	4		2.68	67	0.0369	0.0486	1.3769	1.8134	0.8911					4		3.6812
	4		2.93	68	0.0126	0.0267	0.43	0.9113	0.9318					5		3.6812
	4		2.78	65	0.0234	0.0298	0.8417	1.0719	1.0123					5		1.7767
	4		3.5	72	0.04	0.042	1.1429	1.2	0.9377					5		3.6812
	4		5.42	77	0.0526	0.1121	0.9705	2.0683	1.1872					4		3.6812
	4		4.9	70	0.1088	0.0933	2.2204	1.9041	1.4286					7		3.6812
	4		1.52	56	0.0253		1.6645		0.8655					5
	4		1.15	50	0.0267		2.3217		0.92					2
	4		1.07	45	0.0242		2.2617		1.1742					8
	4		1.7	56	0.0247		1.4529		0.968					6
	4		1.33	50	0.0303		2.2782		1.064					8
	4		7.68	85					1.2506					4
	4		5.64	77					1.2354					8
	4		5.2	72					1.3932					6
	4		5.36	74					1.3228					3
	4		5.95	75					1.4104
	4		4.12	72					1.1038
	4		6.22	78					1.3107
	4		3.52	64					1.3428
	4		2.43	63					0.9718
	4		2.8	60	0.0262	0.0193	0.9357	0.6893	1.2963					4	912.58	2.9603
	4		3.939	69	0.0548	0.1419	1.3912	3.6024	1.1991					4	4203.56	3.6236
	4		4.374	70	0.0454	0.0851	1.038	1.9456	1.2752					4	2834.75	3.4525
	4		3.735	68	0.039	0.0328	1.0442	0.8782	1.1879					7	2594.69	3.4141
	4		2.305	59	0.0193	0.0197	0.8373	0.8547	1.1223					3	188.39	2.2751
	4		3.388	62	0.0722	0.0188	2.1311	0.5549	1.4216					6	3067.33	3.4868
	4		2.899	63	0.0361	0.0373	1.2453	1.2867	1.1594					5	798.15	2.9021
	4		3.847	69	0.0696	0.0259	1.8092	0.6733	1.171					6	1836.47	3.264
	4		2.005	58	0.025	0.0264	1.2469	1.3167	1.0276					0	657.99	2.8182
	4		3.74	70	0.0242	0.0533	0.6471	1.4251	1.0904					7	249.33	2.3968
	4		2.725	60	0.0536	0.0124	1.967	0.455	1.2616					6	142.69	2.1544
	4		2.791	60	0.0217	0.0371	0.7775	1.3293	1.2921					5	1134.08	3.0546
	4		3.583	67	0.0774	0.0133	2.1602	0.3712	1.1913					5	4800	3.6812
	4		3.24	67	0.0095	0.0244	0.2932	0.7531	1.0773					3
	4		2.283	60	0.0374	0.0319	1.6382	1.3973	1.0569
E161	5	Schultz 2012	2.87	63	0.0324	0.0846	1.13	2.95	1.15	2	1		3	6
E162	5		2.4	60	0.0277	0.0395	1.15	1.65	1.11	3	2		2	7	64.7	1.8109
E163	5		32.94	66	0.0181	0.0511	0.05	0.16	11.46	2	2		1	5	2.35	0.3711
E164	5		2.24	60	0.0148	0.0433	0.66	1.93	1.04	0	0		2	2	2.35	0.3711
E165	5		3.82	66	0.0668	0.0173	1.75	0.45	1.33	2	3		3	8	85.11	1.93
E166	5		2.85	60	0.0269	0.1003	0.94	3.52	1.32	1	3		3	7	65.79	1.8182
E167	5		2.68	60	0.0297	0.0647	1.11	2.41	1.24	3	3		3	9	6000	3.7782
E168	5		3.24	65	0.0446	0.0671	1.38	2.07	1.18	2	2		2	6	415.34	2.6184
E169	5		1.45	58	0.0167	0.0087	1.15	0.6	0.74	1	0		3	4	2.35	0.3711
E170	5		1.92	60	0.0103	0.0361	0.54	1.88	0.89	0	0		1	1	29.06	1.4633
E171	5		2.98	62	0.5068	0.0403	17.01	1.35	1.25	FEMALE					3147.66	3.498
E172	5		2	55	0.2956	0.0325	14.78	1.63	1.2	FEMALE					6000	3.7782
E173	5		1.97	53	0.295	0.035	14.97	1.78	1.32	FEMALE
E174	5		2.04	54	0.567	0.0325	27.79	1.59	1.3	FEMALE					3223.37	3.5083
E175	5		2.12	50	0.5021	0.0213	23.68	1	1.7	2	3		3	8
E176	5		1.8	54	0.0272	0.0377	1.51	2.09	1.14	FEMALE?					628.54	2.7983
E177	5		0.97	47	0.0227	0.0012	2.34	0.12	0.93	FEMALE					1330.4	3.124
E178	5		2.51	59	0.0329	0.051	1.31	2.03	1.22	FEMALE?					3514.13	3.5458
E179	5		2.31	60	0.0256	0.0463	1.11	2	1.07	FEMALE?					277.35	2.443
E180	5		2.01	55	0.0256	0.0444	1.27	2.21	1.21	1	2	1		4	155.98	2.1931
E201	5		3.15	60	0.045	0.0582	1.43	1.85	1.46	3	3	3		9	2876.14	3.4588

## Sheet: SSRI
Fish #	IStudy	Study name	Weight (g)	Length (mm)	Testis weight (g)	Liver weight (g)	GSI	HIS	BCF	D Pad (0-3)	Tub (0-3)	Banding (0-3)	SSC (0-9)	VTG μg/mL	log VTG
Ser-L 21		Schultz 2011	5.12	68	0.0605	0.1557	1.1816	3.041	1.6283	2	3	2	7	2	0.3
Ser-L 22			3.15	60	0.0406	0.0843	1.2889	2.6762	1.4583	2	3	3	8	2	0.3
Ser-L 23			3.08	59	0.0379	0.056	1.2305	1.8182	1.4997	2	3	3	8	2	0.3
Ser-L 24			4.08	66	0.0841	0.0785	2.0613	1.924	1.4192	2	3	2	7	2	0.3
Ser-L 25			2.49	65	0.0176	0.0343	0.7068	1.3775	0.9067	1	1	2	4	2	0.3
Ser-L 26			3.86	63	0.0515	0.0701	1.3342	1.8161	1.5437	3	3	2	8	2	0.3
Ser-L 27			4.37	68	0.056	0.1117	1.2815	2.5561	1.3898	2	3	1	6	27.02	1.43
Ser-L 28			4	65	0.037	0.1024	0.925	2.56	1.4565	3	3	2	8	324	2.51
Ser-L 29			2.88	58	0.0344	0.0265	1.1944	0.9201	1.4761	2	1	1	4	21.32	1.33
Ser-L 30			3.31	63	0.032	0.0768	0.9668	2.3202	1.3238	3	2	2	7	2	0.3
Ser-H 31			3.91	65	0.0483	0.1281	1.2353	3.2762	1.4238	2	2	2	6	2	0.3
Ser-H 32			3.78	60	0.0754	0.1303	1.9947	3.4471	1.75	3	3	2	8	28.52	1.46
Ser-H 33			4.62	63	0.0262	0.0902	0.5671	1.9524	1.8477	1	2	2	5	23.66	1.37
Ser-H 34			3.9	68	0.0596	0.0692	1.5282	1.7744	1.2403	2	2	3	7	22.55	1.35
Ser-H 35			4.46	68	0.0467	0.0712	1.0471	1.5964	1.4184	2	3	1	6	20.87	1.32
Ser-H 37			4.23	69	0.0531	0.0523	1.2553	1.2364	1.2876	1	1	0	2	2	0.3
Ser-H 38			3.96	70	0.0453	0.0815	1.1439	2.0581	1.1545	0	3	1	4	2	0.3
Ser-H 39			2.67	64	0.0202	0.0433	0.7566	1.6217	1.0185	1	1	1	3	2	0.3
Ser-H 40			3	64	0.0202	0.0896	0.6733	2.9867	1.1444	1	0	0	1	2	0.3
Ven-L 41			4.31	69	0.0874	0.1339	2.0278	3.1067	1.312	2	3	2	7	2	0.3
Ven-L 42			6.04	76	0.0781	0.1327	1.293	2.197	1.3759	3	3	1	7	8.27	0.92
Ven-L 43			4.06	68	0.0459	0.0815	1.1305	2.0074	1.2912	2	3	2	7	2	0.3
Ven-L 44			3.69	60	0.0536	0.0761	1.4526	2.0623	1.7083	3	3	3	9	2	0.3
Ven-L 46			3.57	65	0.0351	0.0575	0.9832	1.6106	1.3	1	2	3	6	15.67	1.2
Ven-L 47			3.59	62	0.0265	0.0711	0.7382	1.9805	1.5063	3	2	3	8	503	2.7
Ven-L 48			4.59	66	0.0433	0.1674	0.9434	3.6471	1.5965	1	1	1	3	19.36	1.29
Ven-L 49			4.82	71	0.0767	0.1087	1.5913	2.2552	1.3467	3	3	2	8	25.7	1.41
Ven-L 50			5.23	68	0.0982	0.1337	1.8776	2.5564	1.6633	3	3	3	9	2	0.3
Ven-H 51			3.64	64	0.0417	0.0565	1.1456	1.5522	1.3885	1	2	1	4	2	0.3
Ven-H 52			4.59	71	0.0621	0.1319	1.3529	2.8736	1.2824	1	1	1	3	2	0.3
Ven-H 53			4.97	69	0.0855	0.1116	1.7203	2.2455	1.5129	2	3	1	6	2	0.3
Ven-H 54			3.6	64	0.025	0.0862	0.6944	2.3944	1.3733	1	1	1	3	2	0.3
Ven-H 56			4.14	65	0.0427	0.0516	1.0314	1.2464	1.5075	1	3	2	6	21.52	1.33
Ven-H 57			5.47	70	0.0608	0.0491	1.1115	0.8976	1.5948	3	3	1	7	2	0.3
Ven-H 58			3.42	63	0.0305	0.0448	0.8918	1.3099	1.3677	3	2	1	6	19.97	1.3
Ven-H 59			4.6	70	0.0501	0.1028	1.0891	2.2348	1.3411	1	1	0	2	2	0.3
Ven-H 60			3.19	65	0.0374	0.0156	1.1724	0.489	1.1616	3	1	1	5	2	0.3
FLX-L-21			12.27	86	0.386	0.1532	3.1459	1.2486	1.9291	3	3	3	9	2	0.3
FLX-L-22			2.67	59	0.0241	0.0641	0.9026	2.4007	1.3	1	1	2	4	2	0.3
FLX-L-23			4.94	68	0.1179	0.1742	2.3866	3.5263	1.5711	3	3	3	9	94.28	1.97
FLX-L-24			4.97	65	0.1483	0.1868	2.9839	3.7586	1.8097	2	3	3	8	43.14	1.63
FLX-L-25			4.61	68	0.0795	0.0782	1.7245	1.6963	1.4661	3	3	3	9	2	0.3
FLX-L-26			4.62	67	0.0942	0.0971	2.039	2.1017	1.5361	2	3	3	8	2	0.3
FLX-L-27			6.21	74	0.1174	0.1565	1.8905	2.5201	1.5325	2	1	1	4	2	0.3
FLX-L-28			4.35	68	0.0727	0.1217	1.6713	2.7977	1.3834	2	3	3	8	17.47	1.24
FLX-L-29			4.39	70	0.0612	0.0798	1.3941	1.8178	1.2799	2	2	2	6	2	0.3
FLX-L-30			4.32	68	0.0203	0.0804	0.4699	1.8611	1.3739	3	3	2	8	27.04	1.43
FLX-H 31			5.63	72	0.0729	0.1462	1.2948	2.5968	1.5084	2	2	1	5	23.78	1.38
FLX-H 32			3.7	65	0.0205	0.0505	0.5541	1.3649	1.3473	1	0	1	2	10.88	1.04
FLX-H 33			4.87	68	0.0784	0.2165	1.6099	4.4456	1.5488	3	3	2	8	2	0.3
FLX-H 34			5.25	72	0.0623	0.0905	1.1867	1.7238	1.4066	1	1	1	3	8.56	0.93
FLX-H 35			4.8	70	0.0481	0.0781	1.0021	1.6271	1.3994	1	2	2	5	9.54	0.98
FLX-H 36			4.18	67	0.0541	0.0648	1.2943	1.5502	1.3898	2	2	1	5	28.17	1.45
FLX-H 37			4.93	67	0.0942	0.1143	1.9108	2.3185	1.6392	2	3	2	7	154	2.19
FLX-H 38			4.68	70	0.0687	0.1275	1.4679	2.7244	1.3644	1	2	2	5	149.94	2.18
FLX-H 39			4.24	66	0.0719	0.0558	1.6958	1.316	1.4748	2	2	2	6	7.215	0.86
FLX-H 40			6.29	77	0.0559	0.1236	0.8887	1.965	1.3778	2	2	2	6	8.46	0.93
SSRI-L 21			1.99	65	0.013	0.0269	0.6533	1.3518	0.7246	1	1	2	4	2	0.3
SSRI-L 22			2.35	60	0.0063	0.0531	0.2681	2.2596	1.088	0	0	1	1	14.28	1.15
SSRI-L 23			3.2	66	0.0212	0.0105	0.6625	0.3281	1.1131	2	1	1	4	339	2.53
SSRI-L 24			2.18	68	0.0126	0.03	0.578	1.3761	0.6933	0	1	1	2	9.13	0.96
SSRI-L 25			2.66	60	0.0237	0.0484	0.891	1.8195	1.2315	2	1	1	4	5.92	0.77
SSRI-L 26			3.19	67	0.0594	0.0182	1.8621	0.5705	1.0606	1	0	2	3	10.71	1.03
SSRI-L 27			2.55	58	0.0477	0.01	1.8706	0.3922	1.3069	1	1	2	4	2	0.3
SSRI-L 28			3.31	65	0.0546	0.0437	1.6495	1.3202	1.2053	2	3	1	6	298.2	2.47
SSRI-L 29			2.9	64	0.0349	0.03	1.2034	1.0345	1.1063	2	2	2	6	12.9	1.11
SSRI-L 30			1.96	55	0.0117	0.0222	0.5969	1.1327	1.1781	1	0	1	2	17.58	1.25
SSRI-H 31			2.6	60	0.0461	0.0385	1.7731	1.4808	1.2037	0	1	1	2	20.91	1.32
SSRI-H 32			3.66	64	0.0698	0.076	1.9071	2.0765	1.3962	2	2	2	6	8.37	0.92
SSRI-H 33			3.85	68	0.057	0.0519	1.4805	1.3481	1.2244	2	2	2	6	7.97	0.9
SSRI-H 34			3.12	64	0.0412	0.0707	1.3205	2.266	1.1902	2	3	1	6	2	0.3
SSRI-H 35			2.73	59	0.0258	0.0164	0.9451	0.6007	1.3292	1	0	1	2	2	0.3
SSRI-H 36			3.1	65	0.0383	0.0459	1.2355	1.4806	1.1288	1	2	1	4	2	0.3
SSRI-H 37			2.17	55	0.0382	0.0252	1.7604	1.1613	1.3043	1	1	1	3	12.01	1.08
SSRI-H 38			3.09	62	0.0257	0.0374	0.8317	1.2104	1.2965	2	2	1	5	14.08	1.15
SSRI-H 39			2.6	58	0.0399	0.0352	1.5346	1.3538	1.3326	1	1	2	4	11.04	1.04
SSRI-H 40			3.03	65	0.02	0.0547	0.6601	1.8053	1.1033	2	1	2	5	123.86	2.09
